# Supplementary material for: Seroprevalence of SARS-CoV-2 Antibodies in Employees of Three Hospitals of a Secondary Care Hospital Network in Germany and an Associated Fire Brigade: Results of a Repeated Cross-Sectional Surveillance Study Over 1 Year
Source: Int J Environ Res Public Health. 2022 Feb 19;19(4):2402. doi: 10.3390/ijerph19042402 (PMC8878380; doi:10.3390/ijerph19042402)
Supplement: Supplementary file 1 [file ijerph-19-02402-s001.zip]

Archive with 1 entries (1 files):
- ijerph-1551757-supplementary.pdf
